# Supplementary material for: Polyethylene Glycol Functionalized Silicon Nanowire Field-Effect Transistor Biosensor for Glucose Detection
Source: Nanomaterials (Basel). 2023 Feb 2;13(3):604. doi: 10.3390/nano13030604 (PMC9919870; doi:10.3390/nano13030604)
Supplement: Supplementary file 1 [file nanomaterials-13-00604-s001.zip]

Archive with 1 entries (1 files):
- nanomaterials-2071507-supplementary.pdf
